# Supplementary material for: Efficacy and Feasibility of OptraDam® Plus Versus Conventional Rubber Dams in Preclinical Simulation Training: A Randomized Crossover Trial
Source: Dent J (Basel). 2025 Oct 22;13(11):485. doi: 10.3390/dj13110485 (PMC12650930; doi:10.3390/dj13110485)
Supplement: Supplementary file 1 [file dentistry-13-00485-s001.zip]

Archive with 1 entries (1 files):
- dentistry-3889456-supplementary.xlsx
