# Supplementary material for: Efficacy and Feasibility of OptraDam® Plus Versus Conventional Rubber Dams in Preclinical Simulation Training: A Randomized Crossover Trial
Source: Dent J (Basel). 2025 Oct 22;13(11):485. doi: 10.3390/dj13110485 (PMC12650930; doi:10.3390/dj13110485)
Supplement: Supplementary file 1 [file dentistry-13-00485-s001.zip › dentistry-3889456-supplementary.xlsx]

## Sheet: Sheet1
Sequnce	Phase 1 period	Phase 1 volum	Phase 2 period	Phase 2 volum	G-A q1	G-A q2	G-A q3	G-A q4	G-A q1	G-A q2	G-A q3	G-A q4	G-A q5	G-A q6
A	1340	2	1340	1	5	5	4	4	4	3	3	3	4	4
A	654	0	570	2	5	5	5	2	4	3	3	5	3	5
A	868	1	910	0	5	4	3	2	5	3	1	4	1	3
A	1162	3	1390	0	4	3	5	5	3	5	3	4	4	5
A	810	0	1290	1	5	4	5	3	3	3	4	3	4	3
A	1067	1	1418	1	5	5	5	4	5	5	5	5	5	4
A	1095	4	990	4	4	4	4	3	4	4	4	4	4	3
A	529	0	440	4	5	5	4	3	5	4	5	5	5	4
A	1030	3	602	0	4	4	5	3	2	4	2	4	2	4
A	988	2	1244	5	5	4	5	4	4	3	5	5	5	5
A	1175	1	1176	0	5	5	5	4	3	4	3	5	3	4
A	812	4	560	0	5	5	5	5	2	4	2	5	2	4
A	1460	3	695	4	5	4	5	2	2	2	2	4	3	4
A	1355	3	1043	0	4	4	5	3	5	4	5	3	5	3
A	753	2	622	2	5	5	5	4	4	3	4	4	3	4
A	837	2	762	2	5	4	5	4	5	2	5	2	5	2
A	654	4	899	5	5	5	4	4	4	5	5	3	5	3
A	566	1	668	1	4	3	4	2	4	3	4	3	3	3
A	728	4	541	4	5	5	5	3	2	5	3	5	5	4
A	990	1	891	0	4	4	5	3	3	3	3	3	2	5
A	918	2	920	0	4	4	3	3	5	3	2	5	2	4
A	614	3	734	1	4	5	5	5	4	5	4	4	5	4
A	1264	0	1200	0	4	4	4	3	3	4	3	4	4	4
A	1094	0	1333	4	4	4	5	2	5	1	4	2	5	2
A	970	3	685	0	5	4	5	4	5	4	4	4	3	4
A	728	4	572	4	4	5	5	3	3	4	4	4	4	4
A	990	0	1200	0	5	5	4	2	3	5	2	5	3	4
A	565	3	435	0	4	4	5	2	5	3	4	4	2	2
A	983	0	985	0	4	4	3	3	2	3	3	4	3	2
A	1020	0	1160	0	5	5	5	3	3	3	3	4	4	4
A	980	0	740	0	5	5	5	5	2	5	5	5	5	5
A	865	0	600	3	4	4	5	5	4	5	5	5	4	4
A	1097	0	1173	0	5	4	5	3	2	4	3	4	3	4
A	1520	0	720	0	5	5	5	5	5	5	5	5	5	5
A	1639	0	1106	0	3	3	1	2	1	2	1	2	1	2
A	483	4	243	0	5	4	5	5	5	4	4	4	3	3
A	315	3	301	4	4	4	4	4	4	5	4	5	3	4
A	578	4	1020	0	5	5	4	2	5	5	5	5	5	5
A	1680	0	930	0	4	4	5	4	5	5	5	5	5	5
A	810	0	540	4	4	4	2	3	5	2	5	3	5	3
A	1060	3	779	1	1	1	5	4	4	3	5	4	5	4
A	1240	2	1160	0	1	1	4	4	4	4	5	4	5	4
A	1300	0	1419	0	1	3	3	3	3	5	2	5	3	4
A	823	0	823	1	4	4	4	4	4	4	4	4	4	3
A	915	2	617	0	5	5	5	3	1	5	1	5	1	5
A	985	2	1060	3	5	5	5	4	5	4	5	4	5	5
A	969	2	1050	2	5	5	3	3	4	3	5	5	5	5
B	1053	4	1026	0	4	4	4	3	5	3	4	4	3	4
B	1210	0	980	4	5	4	5	3	5	5	4	5	3	5
B	915	5	797	4	5	4	5	4	4	4	4	5	4	4
B	812	4	560	0	5	5	5	4	4	5	4	4	4	4
B	795	1	380	2	4	4	5	5	5	4	4	4	5	4
B	1290	0	1020	0	5	4	5	3	4	3	2	4	3	4
B	1230	2	1096	4	4	4	5	3	2	4	3	4	3	4
B	1210	0	470	0	4	4	5	4	4	4	5	5	4	4
B	1450	0	1650	0	5	4	4	4	2	4	1	4	3	3
B	1066	0	1050	4	5	4	5	3	2	4	2	4	2	4
B	1220	3	735	4	4	4	5	4	3	4	2	4	3	4
B	1810	0	1065	4	4	4	5	3	1	5	1	5	2	5
B	814	0	771	0	5	4	5	2	4	3	5	5	4	4
B	799	0	1088	1	5	4	5	1	1	5	1	4	2	5
B	690	0	904	0	4	4	5	5	2	5	1	5	3	3
B	1651	1	805	0	5	5	5	4	2	5	1	4	3	4
B	897	0	657	1	4	4	5	4	4	4	2	4	3	4
B	1028	1	542	1	5	5	5	3	4	3	4	3	3	3
B	1345	0	899	1	4	4	5	3	4	3	4	3	4	3
B	1440	0	1215	4	4	4	5	4	3	4	3	4	3	5
B	1028	1	668	4	5	4	5	3	3	5	2	5	2	5
B	810	0	578	3	4	4	5	5	3	4	3	4	3	4
B	1255	0	696	4	5	5	5	2	5	2	3	5	3	2
B	785	0	1140	0	4	5	5	5	4	4	4	4	4	4
B	727	0	1458	3	4	4	3	4	2	4	2	4	2	4
B	967	0	678	4	5	5	5	3	5	4	4	5	3	5
B	924	0	1037	0	5	5	5	4	5	3	3	4	3	4
B	1086	0	1140	0	4	4	4	3	5	3	5	5	5	5
B	1101	0	540	4	5	4	4	3	2	4	3	5	4	4
B	1080	4	480	0	4	4	4	3	4	4	2	4	3	3
B	1394	0	793	3	4	4	5	4	1	4	1	4	1	4
B	1140	0	1400	0	5	4	4	3	2	4	1	3	3	4
B	1210	0	1269	3	5	4	5	3	3	4	2	5	3	4
B	2305	0	1326	0	5	4	3	2	1	3	1	1	2	2
B	618	0	901	0	5	4	4	2	2	4	2	4	2	4
B	1020	4	420	4	4	4	4	1	3	2	3	4	4	3
B	1200	0	720	0	4	4	5	2	3	2	4	2	3	3
B	485	3	306	2	4	3	5	2	4	1	3	4	2	4
B	630	0	780	0	4	5	5	3	4	2	3	4	3	4
B	400	0	390	0	4	4	4	3	5	4	5	4	5	4
B	1500	0	720	0	3	3	5	5	5	4	4	4	4	4
B	970	3	540	0	4	4	3	3	5	4	5	4	5	4
B	1260	0	792	5	5	4	5	4	3	5	3	5	5	5
B	1571	0	1200	3	4	3	5	3	4	4	2	5	3	5
B	671	0	660	2	4	5	5	2	5	4	4	4	4	5
B	915	2	520	0	5	5	4	4	4	3	4	3	5	2
B	1440	4	1356	2	5	4	5	4	5	2	5	5	5	4
